# Supplementary material for: Reducing the Formation of Toxic Byproducts During the Photochemical Release of Epinephrine
Source: J Xenobiot. 2025 Jan 8;15(1):8. doi: 10.3390/jox15010008 (PMC11755455; doi:10.3390/jox15010008)
Supplement: Supplementary file 1 [file jox-15-00008-s001.zip]

Archive with 1 entries (1 files):
- jox-3352177-supplementary.pdf
